# Supplementary material for: Dichotomous role of Shp2 for naïve and primed pluripotency maintenance in embryonic stem cells
Source: Stem Cell Res Ther. 2022 Jul 18;13:329. doi: 10.1186/s13287-022-02976-z (PMC9290224; doi:10.1186/s13287-022-02976-z)
Supplement: Supplementary file 9 — Additional file 9: Table S1. Gene lists of regulators for naïve pluripotency (Figure S1C). [file 13287_2022_2976_MOESM9_ESM.xlsx]

## Sheet: Figure S1C
Screen	Self-renewal	Self-renewal
Day	d8	d8
Control population	GFP-	GFP-
Test population	GFP+	GFP+
Selection	Positive	Negative
Number	27	128
Hit	Dnmt1	Jak1
	Ubr4	Stat3
	Znrf3	Trp53
	Bend3	Ube2m
	Rbpj	Smarcad1
	Etv5	Lztr1
	Mnt	Klf4
	Tcf7l1	Csk
	Cdk13	Nanog
	Ranbp1	1110037F02Rik
	Pdzd4	Esrrb
	Sbno2	Lifr
	Slc4a7	Nprl2
	Rhoa	Sesn2
	Ptpn2	Rybp
	Zdhhc6	Il6st
	Ago2	Nelfcd
	Ezh2	Drap1
	Uhrf1	Ptbp1
	Sel1l	Socs3
	Zfp217	Mau2
	Arhgef7	Dbr1
	Grb2	Med24
	Cabin1	Depdc5
	Ewsr1	Ttc4
	Nhs	Limk2
	Ptpn11	Nprl3
		Nf1
		Zfp341
		Zic3
		Dhps
		Gbx2
		Trim28
		Det1
		Csnk1a1
		Hccs
		Cpox
		Lsm12
		Eif2ak4
		Vhl
		Med12
		Klf2
		Prdm14
		Fubp1
		Fzd5
		Sec63
		Elavl1
		Atrx
		Arrdc3
		Tcerg1
		Ipo9
		Myh9
		Nelfb
		Btaf1
		Uba3
		Prrc2c
		Tfcp2l1
		Sall4
		Pten
		Dcaf15
		Ftsjd2
		Nhlrc2
		Smarca4
		Klf5
		Cnot11
		Casp9
		Med14
		Hmbs
		Spred2
		Ctnnb1
		Casp3
		Hsp90b1
		Tbcb
		Zmiz2
		Ints10
		Rbm15
		Bap1
		Gnb2l1
		Dr1
		Ss18
		Taf13
		Ambra1
		Pds5a
		Fech
		Hnrnpm
		Supt4a
		Zc3h10
		Hnrnpa1
		Eef2
		Gtf2i
		Ythdf2
		Pagr1a
		Rarg
		Kdm1a
		Sox13
		Kdm5c
		Proser1
		Fiz1
		Adrm1
		Brpf1
		Sin3b
		Mllt1
		Kat6b
		Smc1a
		Atxn2l
		Tyk2
		Smarcc1
		Ccdc101
		Msh2
		Actr5
		Nudt21
		Hif1an
		Ncoa3
		Bbc3
		Urod
		Ube2d3
		Psmg2
		Fam50a
		Ythdf1
		Shpk
		Zmym3
		Cbl
		Srrd
		Stag2
		Med23
		Hspa14
		Nr5a2
		Ing5
